# Supplementary material for: FADD is recruited to activated STING oligomers to initiate caspase-mediated NF-κB activation in Drosophila melanogaster
Source: EMBO J. 2026 Mar 28;45(9):2965–90. doi: 10.1038/s44318-026-00761-9 (PMC13144350; doi:10.1038/s44318-026-00761-9)
Supplement: Supplementary file 3 — Source data Fig. 1 [file 44318_2026_761_MOESM3_ESM.zip]

Archive with 26 entries (18 files):
- Figure 1/
- Figure 1/1D-E/
- Figure 1/1D-E/Luciferase assay in Imd KO cells.xlsx
- Figure 1/1A/
- Figure 1/1A/Western blot histone H3.tif
- Figure 1/1A/Annotation.ai
- Figure 1/1A/Western blot V5.tif
- Figure 1/1A/Annotation.pdf
- Figure 1/1A/Thumbs.db
- Figure 1/1A/Repeat B/
- Figure 1/1A/Repeat B/western blot histone H3.tif
- Figure 1/1A/Repeat B/western blot V5.tif
- Figure 1/1A/Repeat B/Thumbs.db
- Figure 1/1A/Repeat B/western blot myc.tif
- Figure 1/1A/Western blot myc.tif
- Figure 1/1A/Repeat A/
- Figure 1/1A/Repeat A/western blot histone H3.tif
- Figure 1/1A/Repeat A/western blot V5.tif
- Figure 1/1A/Repeat A/Thumbs.db
- Figure 1/1A/Repeat A/western blot myc.tif
- Figure 1/1F-G/
- Figure 1/1F-G/Luciferase assay in Sting KO cells.xlsx
- Figure 1/1C/
- Figure 1/1C/Survival in Relish mutant flies.xlsx
- Figure 1/1B/
- Figure 1/1B/Gene induction in Relish mutant flies.xlsx
