# Supplementary material for: FADD is recruited to activated STING oligomers to initiate caspase-mediated NF-κB activation in Drosophila melanogaster
Source: EMBO J. 2026 Mar 28;45(9):2965–90. doi: 10.1038/s44318-026-00761-9 (PMC13144350; doi:10.1038/s44318-026-00761-9)
Supplement: Supplementary file 3 — Source data Fig. 1 [file 44318_2026_761_MOESM3_ESM.zip › Figure 1/1D-E/Luciferase assay in Imd KO cells.xlsx]

## Sheet: Data
Repeat A
	WT		Imd KO		WT		Imd KO
Firefly	Mock	cGLR1	Mock	cGLR1	Mock	PGRP	Mock	PGRP	Mock + Imd	PGRP + Imd
	68000	895000	729800	2570000	54010	3104000	32880	47070	38800	387000
	79380	940000	811900	2669000	45040	3030000	28710	38330	29600	544400
	83040	853700	774500	2681000	44600	3037000	23380	33960	34080	392400
	WT		Imd KO		WT		Imd KO
Renilla	Mock	cGLR1	Mock	cGLR1	Mock	PGRP	Mock	PGRP	Mock + Imd	PGRP + Imd
	79080	134700	485800	327100	149400	229900	167500	231200	186700	198200
	97060	130300	527200	388200	175000	242800	185300	203700	190800	225300
	105600	116400	465400	315300	197000	257300	167900	195000	232600	211200
	WT		Imd KO		WT		Imd KO
Firefly/Renilla	Mock	cGLR1	Mock	cGLR1	Mock	PGRP	Mock	PGRP	Mock + Imd	PGRP + Imd
	0.859889	6.64439	1.50226	7.85692	0.361513	13.5015	0.196299	0.20359	0.20782	1.95257
	0.817845	7.21412	1.54002	6.87532	0.257371	12.4794	0.154938	0.188169	0.155136	2.41633
	0.786364	7.33419	1.66416	8.50301	0.226396	11.8033	0.13925	0.174154	0.146518	1.85795
Repeat B
	WT		Imd KO		WT		Imd KO
Firefly	Mock	cGLR1	Mock	cGLR1	Mock	PGRP	Mock	PGRP	Mock + Imd	PGRP + Imd
	208700	703000	451700	2515000	37970	698800	28690	48570	68480	341800
	223500	849700	456000	2872000	32140	641900	29590	53420	53530	385000
	225800	815700	513500	2902000	39470	560900	31240	55500	62210	370000
	WT		Imd KO		WT		Imd KO
Renilla	Mock	cGLR1	Mock	cGLR1	Mock	PGRP	Mock	PGRP	Mock + Imd	PGRP + Imd
	167900	96140	277000	395900	112900	71210	130600	177300	171400	118300
	176700	117200	277900	431700	93890	68250	141600	171100	154200	119600
	172100	120100	308200	409900	120700	53000	129200	163900	158600	122600
	WT		Imd KO		WT		Imd KO
Firefly/Renilla	Mock	cGLR1	Mock	cGLR1	Mock	PGRP	Mock	PGRP	Mock + Imd	PGRP + Imd
	1.243	7.31225	1.63069	6.35261	0.336315	9.81323	0.219678	0.273942	0.399533	2.88926
	1.26486	7.25	1.64088	6.65277	0.342315	9.40513	0.208969	0.312215	0.347147	3.21906
	1.31203	6.79184	1.66613	7.07978	0.327009	10.583	0.241796	0.338621	0.392245	3.01794
Repeat C
	WT		Imd KO		WT		Imd KO
Firefly	Mock	cGLR1	Mock	cGLR1	Mock	PGRP	Mock	PGRP	Mock + Imd	PGRP + Imd
	205600	1026000	536800	1192000	55250	1324000	86340	93820	164100	716500
	187800	924000	506500	1234000	60400	1525000	84680	97300	147900	799500
	174600	964700	485400	1197000	53020	1678000	78030	100500	162100	732000
	WT		Imd KO		WT		Imd KO
Renilla	Mock	cGLR1	Mock	cGLR1	Mock	PGRP	Mock	PGRP	Mock + Imd	PGRP + Imd
	133100	130300	246100	148400	134800	130900	221300	208600	366500	257200
	111100	114700	233200	145400	129700	140900	232100	190700	326200	245200
	102800	118900	233500	145000	102600	164800	208000	215900	356900	240800
	WT		Imd KO		WT		Imd KO
Firefly/Renilla	Mock	cGLR1	Mock	cGLR1	Mock	PGRP	Mock	PGRP	Mock + Imd	PGRP + Imd
	1.5447	7.87414	2.18123	8.03235	0.409866	10.1146	0.390149	0.44976	0.447749	2.78577
	1.69037	8.0558	2.17196	8.48693	0.46569	10.8233	0.364843	0.510225	0.453403	3.2606
	1.69844	8.11354	2.0788	8.25517	0.516764	10.182	0.375144	0.465493	0.454189	3.03987

## Sheet: Desription
Raw luciferase measurements from the three replicates (A, B and C) including firefly luciferase, renilla luciferase and normalized (firefly/renilla) luciferase measurements.
