# Supplementary material for: FADD is recruited to activated STING oligomers to initiate caspase-mediated NF-κB activation in Drosophila melanogaster
Source: EMBO J. 2026 Mar 28;45(9):2965–90. doi: 10.1038/s44318-026-00761-9 (PMC13144350; doi:10.1038/s44318-026-00761-9)
Supplement: Supplementary file 3 — Source data Fig. 1 [file 44318_2026_761_MOESM3_ESM.zip › Figure 1/1F-G/Luciferase assay in Sting KO cells.xlsx]

## Sheet: Data
Repeat A
	WT		Sting KO		WT		Sting KO
Firefly	Mock	PGRP	Mock	PGRP	Mock	cGLR1	Mock	cGLR1	Mock + Sting	cGLR1 + Sting
	7423	455600	8043	556200	34240	406100	9815	12940	158500	360300
	17150	761500	10280	578900	113000	525000	7293	10190	91570	345900
	7573	730200	10020	829000	75140	642800	14520	15140	115300	342800
	WT		Sting KO		WT		Sting KO
Renilla	Mock	PGRP	Mock	PGRP	Mock	cGLR1	Mock	cGLR1	Mock + 10 ng STING	cGLR + 10 ng STING
	147200	65430	252000	139300	92130	202700	424500	395400	252600	252500
	221200	110100	245700	130700	296300	206900	310200	352500	189800	216700
	104000	137800	203900	190000	217000	241000	441100	359300	215000	205700
	WT		Sting KO		WT		Sting KO
Firefly/Renilla	Mock	PGRP	Mock	PGRP	Mock	cGLR1	Mock	cGLR1	Mock + 10 ng STING	cGLR + 10 ng STING
	0.050428	6.96317	0.0319167	3.99282	0.371649	2.00345	0.0231213	0.0327264	0.627474	1.42693
	0.0775316	6.91644	0.0418396	4.42923	0.38137	2.53746	0.0235106	0.0289078	0.482455	1.59622
	0.0728173	5.29898	0.0491417	4.36316	0.346267	2.66722	0.0329177	0.0421375	0.536279	1.6665
Repeat B
	WT		Sting KO		WT		Sting KO
Firefly	Mock	PGRP	Mock	PGRP	Mock	cGLR1	Mock	cGLR1	Mock + Sting	cGLR1 + Sting
	300	153500	3101	336500	10950	67850	790	3051	13460	50390
	2130	227700	3281	250700	11120	4181	1120	1930	24640	77720
	880	9735	1670	151200	1160	87930	1150	2830	21570	50040
	WT		Sting KO		WT		Sting KO
Renilla	Mock	PGRP	Mock	PGRP	Mock	cGLR1	Mock	cGLR1	Mock + Sting	cGLR1 + Sting
	2830	24310	75960	55160	31260	19020	15340	34500	18150	29710
	31430	35160	72990	51550	39130	1610	26320	27210	21260	36110
	17250	1790	32400	30220	3911	24560	25310	34260	21810	24690
	WT		Sting KO		WT		Sting KO
Firefly/Renilla	Mock	PGRP	Mock	PGRP	Mock	cGLR1	Mock	cGLR1	Mock + Sting	cGLR1 + Sting
	0.106007	6.31427	0.0408241	6.10044	0.350288	3.5673	0.0514993	0.0884348	0.741598	1.69606
	0.0677696	6.47611	0.0449514	4.86324	0.284181	2.59689	0.0425532	0.0709298	1.15898	2.15231
	0.0510145	5.43855	0.0515432	5.00331	0.296599	3.58021	0.0454366	0.0826036	0.988996	2.02673
Repeat C
	WT		STING KO		WT		STING KO
Firefly	Mock	PGRP	Mock	PGRP	Mock	cGLR	Mock	cGLR	Mock + 10 ng STING	cGLR + 10 ng STING
	72720	2374000	106800	2263000	475100	1274000	14590	18930	202000	780100
	14610	2659000	23990	2586000	189100	1699000	22010	26320	271200	805600
	6282	2018000	10820	2105000	238600	1978000	11630	18250	294300	580700
	WT		STING KO		WT		STING KO
Renilla	Mock	PGRP	Mock	PGRP	Mock	cGLR	Mock	cGLR	Mock + 10 ng STING	cGLR + 10 ng STING
	106900	517900	303100	540500	474600	515700	623800	596100	376100	547600
	79840	503200	394000	515400	640000	598500	433600	704800	472700	534100
	170200	492400	325900	524100	482000	767400	328500	686200	448000	428700
	WT		STING KO		WT		STING KO
Firefly/Renilla	Mock	PGRP	Mock	PGRP	Mock	cGLR	Mock	cGLR	Mock + 10 ng STING	cGLR + 10 ng STING
	0.680262	4.5839	0.352359	4.18686	1.00105	2.47043	0.0233889	0.0317564	0.537091	1.42458
	0.182991	5.28418	0.0608883	5.01746	0.295469	2.83876	0.0507611	0.0373439	0.573725	1.50833
	0.0369095	4.09829	0.0332004	4.01641	0.495021	2.57753	0.0354033	0.0265957	0.65692	1.35456

## Sheet: Desription
Raw luciferase measurements from the three replicates (A, B and C) including firefly luciferase, renilla luciferase and normalized (firefly/renilla) luciferase measurements.
