# Supplementary material for: FADD is recruited to activated STING oligomers to initiate caspase-mediated NF-κB activation in Drosophila melanogaster
Source: EMBO J. 2026 Mar 28;45(9):2965–90. doi: 10.1038/s44318-026-00761-9 (PMC13144350; doi:10.1038/s44318-026-00761-9)
Supplement: Supplementary file 3 — Source data Fig. 1 [file 44318_2026_761_MOESM3_ESM.zip › Figure 1/1C/Survival in Relish mutant flies.xlsx]

## Sheet: Data
	w1118 Tris (n=88)	w1118 Tris + DCV (n=90)	w1118 2'3'-cGAMP + DCV (n=88)	RelishD545A Tris (n=90)	RelishD545A Tris + DCV (n=78)	RelishD545A 2'3'-cGAMP + DCV (n=91)
12	1
17	1
17	1
20	1
20	1
20	0
20	0
20	0
20	0
20	0
20	0
20	0
20	0
20	0
20	0
20	0
20	0
20	0
20	0
20	0
20	0
20	0
20	0
20	0
20	0
20	0
20	0
20	0
20	0
20	0
8	1
9	1
12	1
12	1
12	1
13	1
13	1
13	1
13	1
14	1
14	1
14	1
16	1
16	1
16	1
17	1
18	1
19	1
20	1
20	0
20	0
20	0
20	0
20	0
20	0
20	0
20	0
20	0
20	0
20	0
9	1
10	1
16	1
16	1
17	1
20	0
20	0
20	0
20	0
20	0
20	0
20	0
20	0
20	0
20	0
20	0
20	0
20	0
20	0
20	0
20	0
20	0
20	0
20	0
20	0
20	0
20	0
20	0
4		1
5		1
5		1
5		1
5		1
5		1
5		1
5		1
5		1
5		1
6		1
6		1
6		1
6		1
6		1
6		1
7		1
7		1
8		1
9		1
10		1
10		1
11		1
11		1
11		1
13		1
13		1
16		1
16		1
19		1
4		1
4		1
5		1
5		1
5		1
6		1
6		1
6		1
6		1
7		1
7		1
7		1
7		1
7		1
7		1
7		1
7		1
8		1
10		1
10		1
10		1
11		1
11		1
11		1
12		1
14		1
16		1
19		1
20		1
20		0
3		1
5		1
5		1
5		1
5		1
5		1
5		1
5		1
5		1
5		1
5		1
6		1
7		1
7		1
7		1
7		1
7		1
8		1
9		1
11		1
12		1
12		1
13		1
13		1
14		1
14		1
20		1
20		0
20		0
20		0
5			1
5			1
6			1
6			1
6			1
6			1
6			1
6			1
6			1
7			1
7			1
8			1
8			1
8			1
8			1
8			1
9			1
9			1
9			1
10			1
11			1
12			1
13			1
13			1
14			1
14			1
17			1
20			0
20			0
20			0
5			1
5			1
6			1
6			1
6			1
7			1
7			1
7			1
8			1
9			1
9			1
10			1
10			1
10			1
10			1
11			1
11			1
11			1
11			1
11			1
11			1
12			1
14			1
14			1
16			1
16			1
17			1
20			0
20			0
20			0
5			1
5			1
5			1
5			1
6			1
6			1
7			1
8			1
8			1
8			1
11			1
11			1
12			1
13			1
13			1
13			1
13			1
14			1
14			1
18			1
20			0
20			0
20			0
20			0
20			0
20			0
20			0
20			0
1				1
3				1
4				1
5				1
7				1
9				1
9				1
11				1
11				1
12				1
12				1
12				1
13				1
14				1
14				1
14				1
14				1
16				1
19				1
20				1
18				0
18				0
18				0
18				0
18				0
18				0
18				0
18				0
18				0
18				0
1				1
1				1
3				1
4				1
5				1
7				1
8				1
8				1
8				1
9				1
10				1
10				1
10				1
10				1
10				1
11				1
11				1
12				1
14				1
15				1
15				1
15				1
15				1
16				1
19				1
20				1
20				0
20				0
20				0
20				0
1				1
3				1
5				1
10				1
12				1
13				1
18				1
18				1
20				1
20				0
20				0
20				0
20				0
20				0
20				0
20				0
20				0
20				0
20				0
20				0
20				0
20				0
20				0
20				0
20				0
20				0
20				0
20				0
20				0
20				0
1					1
3					1
3					1
3					1
3					1
3					1
3					1
4					1
4					1
4					1
4					1
4					1
4					1
4					1
4					1
4					1
4					1
4					1
4					1
4					1
4					1
5					1
5					1
5					1
5					1
5					1
5					1
6					1
7					1
9					1
3					1
3					1
3					1
3					1
3					1
4					1
4					1
4					1
4					1
4					1
4					1
4					1
4					1
4					1
4					1
6					1
6					1
6					1
6					1
6					1
6					1
6					1
6					1
6					1
7					1
7					1
7					1
7					1
9					1
1					1
1					1
3					1
3					1
4					1
4					1
4					1
4					1
4					1
4					1
4					1
5					1
5					1
6					1
7					1
7					1
8					1
8					1
8					1
3						1
3						1
3						1
3						1
3						1
4						1
4						1
4						1
4						1
4						1
4						1
4						1
4						1
4						1
4						1
4						1
4						1
5						1
5						1
5						1
5						1
5						1
5						1
5						1
5						1
6						1
9						1
10						1
11						1
20						0
4						1
4						1
4						1
4						1
4						1
4						1
4						1
4						1
4						1
4						1
4						1
4						1
5						1
5						1
5						1
5						1
5						1
5						1
5						1
5						1
6						1
6						1
6						1
7						1
8						1
8						1
8						1
8						1
11						1
12						1
1						1
2						1
3						1
3						1
3						1
3						1
3						1
3						1
4						1
4						1
4						1
4						1
4						1
5						1
5						1
5						1
5						1
5						1
6						1
7						1
7						1
8						1
8						1
9						1
10						1
13						1
15						1
20						0
20						0
20						0

## Sheet: Description
Survival in flies (w1118 background with or without mutated Relish (Relish D545A) after infection with DCV and concomitant treatment with Tris (mock) or 2'3'-cGAMP.
