# Supplementary material for: FADD is recruited to activated STING oligomers to initiate caspase-mediated NF-κB activation in Drosophila melanogaster
Source: EMBO J. 2026 Mar 28;45(9):2965–90. doi: 10.1038/s44318-026-00761-9 (PMC13144350; doi:10.1038/s44318-026-00761-9)
Supplement: Supplementary file 3 — Source data Fig. 1 [file 44318_2026_761_MOESM3_ESM.zip › Figure 1/1B/Gene induction in Relish mutant flies.xlsx]

## Sheet: Data
w1118 Tris	w1118 2'3'-cGAMP	RelishD545A Tris	RelishD545A 2'3'-cGAMP
0.0218146	0.0554708	0.0132636	0.0139363
0.0228246	0.0588337	0.0146922	0.0115231
0.00901887	0.0584431	0.00967232	0.0136228

## Sheet: Description
Sting expression relative to RpL32 expression in flies (w1118 background with or without mutated Relish (Relish D545A) after treatment with Tris (mock) or 2'3'-cGAMP measured by RT-qPCR.
