# Supplementary material for: FADD is recruited to activated STING oligomers to initiate caspase-mediated NF-κB activation in Drosophila melanogaster
Source: EMBO J. 2026 Mar 28;45(9):2965–90. doi: 10.1038/s44318-026-00761-9 (PMC13144350; doi:10.1038/s44318-026-00761-9)
Supplement: Supplementary file 4 — Source data Fig. 2 [file 44318_2026_761_MOESM4_ESM.zip]

Archive with 36 entries (26 files):
- Figure 2/
- Figure 2/2D/
- Figure 2/2D/western blot histone H3.tif
- Figure 2/2D/Annotation.ai
- Figure 2/2D/Kasper 2023-09-15 14h21m00s(Composite).tif
- Figure 2/2D/western blot V5 (top right).tif
- Figure 2/2D/Kasper 2023-09-11 17h28m46s(Composite).tif
- Figure 2/2D/Annotation.pdf
- Figure 2/2D/Repeat B/
- Figure 2/2D/Repeat B/western blot histone H3.tif
- Figure 2/2D/Repeat B/Annotation.afdesign
- Figure 2/2D/Repeat B/Thumbs.db
- Figure 2/2D/Repeat B/western blot myc.tif
- Figure 2/2D/Repeat B/western blot V5 (bottom left).tif
- Figure 2/2D/western blot myc.tif
- Figure 2/2D/Repeat A/
- Figure 2/2D/Repeat A/western blot histone H3.tif
- Figure 2/2D/Repeat A/western blot V5 (top left).tif
- Figure 2/2C/
- Figure 2/2C/Survival in Dredd KO flies.xlsx
- Figure 2/2A/
- Figure 2/2A/western blot histone H3.tif
- Figure 2/2A/Annotation.ai
- Figure 2/2A/western blot V5.tif
- Figure 2/2A/Annotation.pdf
- Figure 2/2A/western blot myc.tif
- Figure 2/2A/Repeat A/
- Figure 2/2A/Repeat A/western blot histone H3.tif
- Figure 2/2A/Repeat A/western blot V5.tif
- Figure 2/2A/Repeat A/western blot myc.tif
- Figure 2/2F/
- Figure 2/2F/Survival in Fadd KO flies.xlsx
- Figure 2/2B/
- Figure 2/2B/Gene induction in Dredd KO flies.xlsx
- Figure 2/2E/
- Figure 2/2E/Gene induction in Fadd KO flies.xlsx
