# Supplementary material for: FADD is recruited to activated STING oligomers to initiate caspase-mediated NF-κB activation in Drosophila melanogaster
Source: EMBO J. 2026 Mar 28;45(9):2965–90. doi: 10.1038/s44318-026-00761-9 (PMC13144350; doi:10.1038/s44318-026-00761-9)
Supplement: Supplementary file 4 — Source data Fig. 2 [file 44318_2026_761_MOESM4_ESM.zip › Figure 2/2C/Survival in Dredd KO flies.xlsx]

## Sheet: Data
	yw Tris + DCV (n=59)	yw 3'2'-cGAMP + DCV (n=58)	Dredd-/- Tris + DCV (n=55)	Dredd-/- 3'2'-cGAMP + DCV (n=56)
13	0
13	0
13	0
13	0
13	1
10	1
10	1
10	1
9	1
9	1
9	1
8	1
8	1
8	1
8	1
8	1
8	1
7	1
7	1
7	1
7	1
7	1
7	1
6	1
6	1
6	1
6	1
6	1
6	1
6	1
6	1
6	1
6	1
6	1
6	1
6	1
6	1
5	1
5	1
5	1
5	1
5	1
5	1
5	1
5	1
5	1
5	1
5	1
5	1
5	1
5	1
5	1
5	1
5	1
5	1
4	1
4	1
4	1
3	1
13		0
13		0
13		0
13		0
13		0
13		0
13		0
11		1
11		1
10		1
10		1
10		1
9		1
9		1
9		1
9		1
9		1
8		1
8		1
8		1
8		1
8		1
8		1
8		1
8		1
8		1
8		1
8		1
8		1
8		1
8		1
8		1
8		1
8		1
8		1
8		1
7		1
7		1
7		1
7		1
6		1
6		1
6		1
6		1
6		1
6		1
6		1
6		1
5		1
5		1
5		1
5		1
5		1
5		1
5		1
4		1
4		1
3		1
7			1
7			1
6			1
6			1
6			1
6			1
6			1
6			1
6			1
6			1
6			1
6			1
5			1
5			1
5			1
5			1
5			1
5			1
5			1
5			1
5			1
5			1
5			1
5			1
5			1
5			1
5			1
5			1
5			1
5			1
4			1
4			1
4			1
4			1
4			1
4			1
4			1
4			1
3			1
3			1
3			1
3			1
3			1
3			1
3			1
3			1
3			1
3			1
3			1
3			1
3			1
3			1
3			1
2			1
2			1
7				1
7				1
6				1
6				1
6				1
6				1
6				1
5				1
5				1
5				1
5				1
5				1
5				1
5				1
5				1
5				1
5				1
4				1
4				1
4				1
4				1
4				1
4				1
4				1
4				1
4				1
4				1
4				1
4				1
4				1
4				1
4				1
4				1
4				1
3				1
3				1
3				1
3				1
3				1
3				1
3				1
3				1
3				1
3				1
3				1
3				1
3				1
3				1
3				1
3				1
3				1
3				1
3				1
3				1
2				1
2				1
11			1
12			1
14			1
14			1
16			1
16			1
17			1
20			0
20			0
20			0
5			1
5			1
5			1
5			1
6			1
6			1
7			1
8			1
8			1
8			1
11			1
11			1
12			1
13			1
13			1
13			1
13			1
14			1
14			1
18			1
20			0
20			0
20			0
20			0
20			0
20			0
20			0
20			0
1				1
3				1
4				1
5				1
7				1
9				1
9				1
11				1
11				1
12				1
12				1
12				1
13				1
14				1
14				1
14				1
14				1
16				1
19				1
20				1
18				0
18				0
18				0
18				0
18				0
18				0
18				0
18				0
18				0
18				0
1				1
1				1
3				1
4				1
5				1
7				1
8				1
8				1
8				1
9				1
10				1
10				1
10				1
10				1
10				1
11				1
11				1
12				1
14				1
15				1
15				1
15				1
15				1
16				1
19				1
20				1
20				0
20				0
20				0
20				0
1				1
3				1
5				1
10				1
12				1
13				1
18				1
18				1
20				1
20				0
20				0
20				0
20				0
20				0
20				0
20				0
20				0
20				0
20				0
20				0
20				0
20				0
20				0
20				0
20				0
20				0
20				0
20				0
20				0
20				0
1
3
3
3
3
3
3
4
4
4
4
4
4
4
4
4
4
4
4
4
4
5
5
5
5
5
5
6
7
9
3
3
3
3
3
4
4
4
4
4
4
4
4
4
4
6
6
6
6
6
6
6
6
6
7
7
7
7
9
1
1
3
3
4
4
4
4
4
4
4
5
5
6
7
7
8
8
8
3
3
3
3
3
4
4
4
4
4
4
4
4
4
4
4
4
5
5
5
5
5
5
5
5
6
9
10
11
20
4
4
4
4
4
4
4
4
4
4
4
4
5
5
5
5
5
5
5
5
6
6
6
7
8
8
8
8
11
12
1
2
3
3
3
3
3
3
4
4
4
4
4
5
5
5
5
5
6
7
7
8
8
9
10
13
15
20
20
20

## Sheet: Description
Survival in flies (yw background with or without knock out of Dredd (Dredd-/-) after infection with DCV and concomitant treatment with Tris (mock) or 3'2'-cGAMP.
