# Supplementary material for: FADD is recruited to activated STING oligomers to initiate caspase-mediated NF-κB activation in Drosophila melanogaster
Source: EMBO J. 2026 Mar 28;45(9):2965–90. doi: 10.1038/s44318-026-00761-9 (PMC13144350; doi:10.1038/s44318-026-00761-9)
Supplement: Supplementary file 4 — Source data Fig. 2 [file 44318_2026_761_MOESM4_ESM.zip › Figure 2/2F/Survival in Fadd KO flies.xlsx]

## Sheet: Data
	w1118 Tris + DCV (n=60)	w1118 3'2'-cGAMP + DCV (n=60)	Fadd-/- Tris + DCV (n=60)	Fadd-/- 3'2'-cGAMP + DCV (n=58)
15	0
15	0
15	0
15	0
13	1
13	1
12	1
12	1
11	1
9	1
8	1
8	1
8	1
8	1
8	1
8	1
8	1
8	1
8	1
8	1
7	1
7	1
6	1
6	1
6	1
6	1
6	1
6	1
6	1
6	1
6	1
6	1
6	1
6	1
6	1
6	1
6	1
6	1
6	1
6	1
5	1
5	1
5	1
5	1
5	1
5	1
5	1
5	1
5	1
5	1
5	1
5	1
5	1
5	1
5	1
5	1
4	1
3	1
3	1
2	1
15		0
15		0
13		1
13		1
13		1
11		1
11		1
11		1
11		1
9		1
9		1
9		1
9		1
9		1
9		1
9		1
9		1
9		1
8		1
8		1
8		1
8		1
8		1
8		1
8		1
8		1
8		1
8		1
8		1
8		1
8		1
7		1
7		1
7		1
7		1
7		1
7		1
7		1
7		1
7		1
7		1
7		1
7		1
6		1
6		1
6		1
6		1
6		1
6		1
6		1
6		1
6		1
6		1
6		1
5		1
5		1
5		1
5		1
3		1
3		1
6
6
6
6
6
6
6
6
6
5
5
5
5
5
5
5
5
5
5
5
5
5
5
5
5
5
5
5
5
5
5
5
5
5
5
5
5
4
4
4
4
4
4
4
3
3
3
3
3
3
3
3
3
3
3
3
3
2
2
6
6
6
6
6
6
6
6
6
6
5
5
5
5
5
5
5
5
5
5
5
5
5
5
5
5
5
5
5
5
5
5
5
5
5
5
5
5
5
5
4
4
4
4
4
4
4
3
3
3
3
3
3
3
3
3
3
3
10			1
10			1
9			1
9			1
7			1
7			1
6			1
6			1
6			1
6			1
6			1
6			1
6			1
6			1
6			1
5			1
5			1
5			1
5			1
5			1
5			1
5			1
5			1
5			1
5			1
5			1
5			1
5			1
5			1
5			1
5			1
4			1
4			1
4			1
4			1
4			1
3			1
3			1
3			1
3			1
3			1
3			1
3			1
3			1
3			1
3			1
3			1
3			1
3			1
3			1
3			1
3			1
3			1
3			1
3			1
3			1
3			1
3			1
3			1
3			1
10				1
6				1
6				1
6				1
6				1
6				1
6				1
5				1
5				1
5				1
5				1
5				1
5				1
5				1
5				1
5				1
5				1
5				1
5				1
5				1
5				1
4				1
4				1
4				1
4				1
4				1
4				1
3				1
3				1
3				1
3				1
3				1
3				1
3				1
3				1
3				1
3				1
3				1
3				1
3				1
3				1
3				1
3				1
3				1
3				1
3				1
3				1
3				1
3				1
3				1
3				1
3				1
3				1
3				1
3				1
3				1
2				1
2				1
20				0
1
3
3
3
3
3
3
4
4
4
4
4
4
4
4
4
4
4
4
4
4
5
5
5
5
5
5
6
7
9
3
3
3
3
3
4
4
4
4
4
4
4
4
4
4
6
6
6
6
6
6
6
6
6
7
7
7
7
9
1
1
3
3
4
4
4
4
4
4
4
5
5
6
7
7
8
8
8
3
3
3
3
3
4
4
4
4
4
4
4
4
4
4
4
4
5
5
5
5
5
5
5
5
6
9
10
11
20
4
4
4
4
4
4
4
4
4
4
4
4
5
5
5
5
5
5
5
5
6
6
6
7
8
8
8
8
11
12
1
2
3
3
3
3
3
3
4
4
4
4
4
5
5
5
5
5
6
7
7
8
8
9
10
13
15
20
20
20

## Sheet: Description
Survival in flies (w1118 background with or without knock out of Fadd (Faddd-/-) after infection with DCV and concomitant treatment with Tris (mock) or 3'2'-cGAMP.
