# Supplementary material for: FADD is recruited to activated STING oligomers to initiate caspase-mediated NF-κB activation in Drosophila melanogaster
Source: EMBO J. 2026 Mar 28;45(9):2965–90. doi: 10.1038/s44318-026-00761-9 (PMC13144350; doi:10.1038/s44318-026-00761-9)
Supplement: Supplementary file 4 — Source data Fig. 2 [file 44318_2026_761_MOESM4_ESM.zip › Figure 2/2B/Gene induction in Dredd KO flies.xlsx]

## Sheet: Data
yw Tris	yw 3'2'-cGAMP	Dredd-/- Tris	Dredd-/- 3'2'-cGAMP
0.047501	0.117792	0.028915	0.018917
0.044607	0.047257	0.018435	0.014905
0.043957	0.185434	0.007214	0.018221
0.042285	0.092772	0.015483	0.020695
0.059119	0.098305	0.014335	0.014529
0.052566	0.14775	0.019312	0.016162
0.037056	0.20432	0.01551
0.033954	0.113428	0.016511	0.009054
0.030227	0.091159	0.010095	0.017504

## Sheet: Description
Sting expression relative to RpL32 expression in flies (yw background with or without knockout of Dredd (Dredd-/-) after treatment with Tris (mock) or 3'2-cGAMP measured by RT-qPCR.
