# Supplementary material for: FADD is recruited to activated STING oligomers to initiate caspase-mediated NF-κB activation in Drosophila melanogaster
Source: EMBO J. 2026 Mar 28;45(9):2965–90. doi: 10.1038/s44318-026-00761-9 (PMC13144350; doi:10.1038/s44318-026-00761-9)
Supplement: Supplementary file 4 — Source data Fig. 2 [file 44318_2026_761_MOESM4_ESM.zip › Figure 2/2E/Gene induction in Fadd KO flies.xlsx]

## Sheet: Data
w1118+ Tris	w1118+ 3'2'-cGAMP	Fadd-/- + Tris	Fadd-/- + 3'2'-cGAMP
0.030701	0.091442	0.01256	0.015409
0.028028	0.049011	0.014947	0.009672
0.027449	0.312379	0.016045	0.011493
0.027842	0.173653	0.007302	0.010283
0.026285	0.116712	0.009939	0.009284
0.027474	0.088779	0.007104	0.006362

## Sheet: Description
Sting expression relative to RpL32 expression in flies (w1118 background with or without knockout of Fadd (Fadd-/-) after treatment with Tris (mock) or 3'2-cGAMP measured by RT-qPCR.
