# Supplementary material for: FADD is recruited to activated STING oligomers to initiate caspase-mediated NF-κB activation in Drosophila melanogaster
Source: EMBO J. 2026 Mar 28;45(9):2965–90. doi: 10.1038/s44318-026-00761-9 (PMC13144350; doi:10.1038/s44318-026-00761-9)
Supplement: Supplementary file 5 — Source data Fig. 3 [file 44318_2026_761_MOESM5_ESM.zip]

Archive with 23 entries (15 files):
- Figure 3/
- Figure 3/3D/
- Figure 3/3D/Fadd abundance in MS runs.xlsx
- Figure 3/3C/
- Figure 3/3C/Luciferase assay Sting mutants.xlsx
- Figure 3/3B/
- Figure 3/3B/Luciferase assay Fadd mutants.xlsx
- Figure 3/3A/
- Figure 3/3A/Thumbs.db
- Figure 3/3A/PyMOL Script.txt
- Figure 3/3E/
- Figure 3/3E/Annotation.ai
- Figure 3/3E/western blot V5.tif
- Figure 3/3E/Annotation.pdf
- Figure 3/3E/Repeat B/
- Figure 3/3E/Repeat B/western blot V5.tif
- Figure 3/3E/Repeat B/Thumbs.db
- Figure 3/3E/Repeat B/western blot HA.tif
- Figure 3/3E/western blot HA.tif
- Figure 3/3E/Repeat A/
- Figure 3/3E/Repeat A/western blot V5.tif
- Figure 3/3E/Repeat A/Thumbs.db
- Figure 3/3E/Repeat A/western blot HA.tif
