# Supplementary material for: FADD is recruited to activated STING oligomers to initiate caspase-mediated NF-κB activation in Drosophila melanogaster
Source: EMBO J. 2026 Mar 28;45(9):2965–90. doi: 10.1038/s44318-026-00761-9 (PMC13144350; doi:10.1038/s44318-026-00761-9)
Supplement: Supplementary file 5 — Source data Fig. 3 [file 44318_2026_761_MOESM5_ESM.zip › Figure 3/3D/Fadd abundance in MS runs.xlsx]

## Sheet: Data
	EGFP			dSTING			dSTING + cGAS
Repeat 1	6136330	6651830	8897910	10325300	14951500	11520500	33647500	25517700	19111400
Repeat 2	7746910	3773090	4053560	9523730	9482990	11419500	21734500	19790300	33794100

## Sheet: Description
Sample abundance of Fadd in all samples from the two replicates of the dSTING-V5 immunoprecipitation with the following conditions: EGFP, dSTING, dSTING + cGAS.
