# Supplementary material for: FADD is recruited to activated STING oligomers to initiate caspase-mediated NF-κB activation in Drosophila melanogaster
Source: EMBO J. 2026 Mar 28;45(9):2965–90. doi: 10.1038/s44318-026-00761-9 (PMC13144350; doi:10.1038/s44318-026-00761-9)
Supplement: Supplementary file 5 — Source data Fig. 3 [file 44318_2026_761_MOESM5_ESM.zip › Figure 3/3C/Luciferase assay Sting mutants.xlsx]

## Sheet: Data
	Repeat A			Repeat B			Repeat C
Mock	0.0265	0.036	0.0348	0.0487	0.045	0.0503	0.0433	0.0375	0.0504
WT dSTING	0.951	0.993	0.986	0.841	0.918	0.839	0.502	0.562	0.524
WT dSTING + cGLR1	3.35	3.5	3.66	2.84	2.91	2.84	1.8	1.9	1.97
dSTING E183A + D184A + cGLR1	2.35	2.52	2.61	1.81	1.84	1.71	1.01	1.16	1.05
dSTING R240A + cGLR1	1.5	1.48	1.52	1.33	1.29	1.17	0.697	0.648	0.572
dSTING E183A+D184A+R240A + cGLR1	0.15	0.125	0.143	0.0753	0.0745	0.067	0.0663	0.0548	0.056

## Sheet: Description
Normalized luciferase measurements (firefly/renilla) from the three replicates (A, B and C).
