# Supplementary material for: FADD is recruited to activated STING oligomers to initiate caspase-mediated NF-κB activation in Drosophila melanogaster
Source: EMBO J. 2026 Mar 28;45(9):2965–90. doi: 10.1038/s44318-026-00761-9 (PMC13144350; doi:10.1038/s44318-026-00761-9)
Supplement: Supplementary file 5 — Source data Fig. 3 [file 44318_2026_761_MOESM5_ESM.zip › Figure 3/3B/Luciferase assay Fadd mutants.xlsx]

## Sheet: Data
	Reprat A			Reprat B			Reprat C
Mock	0.20162	0.1682	0.114719	0.182304	0.188707	0.194748	0.181436	0.126399	0.168034
WT dFADD	1.01776	0.931663	0.996012	1.22874	1.35453	1.36268	1.05043	1.10266	1.18955
WT dFADD + cGLR1	3.94127	3.59803	4.37599	3.96655	4.08066	4.39711	3.369	3.67733	3.61976
Fadd R164A + cGLR1	4.0636	4.40195	4.10728	5.05261	5.49343	5.35872	4.19217	4.13167	4.37396
Fadd D181A + cGLR1	4.39868	4.60946	4.43983	4.56466	4.81229	4.76293	3.84914	3.79278	3.42128
Fadd E184A + cGLR1	4.45919	5.11252	4.89615	4.80813	4.88991	4.92891	4.02236	4.30753	4.13565
Fadd R164A+D181A + cGLR1	0.722173	0.905644	0.694377	1.97612	2.09541	2.11254	1.05093	1.04187	1.09689
Fadd R164A+D181A+E184A + cGLR1	0.528789	0.580239	0.635272	1.5808	1.60495	1.6046	0.738552	0.756619	0.822159

## Sheet: Description
Normalized luciferase measurements (firefly/renilla) from the three replicates (A, B and C).
