# Supplementary material for: FADD is recruited to activated STING oligomers to initiate caspase-mediated NF-κB activation in Drosophila melanogaster
Source: EMBO J. 2026 Mar 28;45(9):2965–90. doi: 10.1038/s44318-026-00761-9 (PMC13144350; doi:10.1038/s44318-026-00761-9)
Supplement: Supplementary file 5 — Source data Fig. 3 [file 44318_2026_761_MOESM5_ESM.zip › Figure 3/3A/PyMOL Script.txt]

For Fig 3a.1: 

set_view (\
    -0.290766269,   -0.253840446,    0.922508001,\
    -0.341847807,   -0.872963071,   -0.347957850,\
     0.893636167,   -0.416537374,    0.167055264,\
    -0.000002414,    0.000002995, -351.464630127,\
    17.468795776,   -1.375726700,    7.984306812,\
    70.627464294,  632.301025391,  -20.000000000 )


For fig3A.2:

set_view (\
    -0.999359369,    0.033326760,    0.013044542,\
    -0.035662606,   -0.897308052,   -0.439957678,\
    -0.002962046,   -0.440145373,    0.897918403,\
    -0.000002414,    0.000002995, -351.464630127,\
    17.468795776,   -1.375726700,    7.984306812,\
    70.627464294,  632.301025391,  -20.000000000 )

Fro fig 3a.3:

set_view (\
    -0.999672711,    0.012295137,    0.022459511,\
    -0.017576929,   -0.967313051,   -0.252968937,\
     0.018610395,   -0.253285795,    0.967209995,\
    -0.000072867,   -0.000003368,  -75.184234619,\
     6.264658928,  -21.808177948,   -1.873733997,\
     3.086866856,  147.263015747,  -20.000000000 )
