# Supplementary material for: FADD is recruited to activated STING oligomers to initiate caspase-mediated NF-κB activation in Drosophila melanogaster
Source: EMBO J. 2026 Mar 28;45(9):2965–90. doi: 10.1038/s44318-026-00761-9 (PMC13144350; doi:10.1038/s44318-026-00761-9)
Supplement: Supplementary file 6 — Source data Fig. 4 [file 44318_2026_761_MOESM6_ESM.zip]

Archive with 32 entries (22 files):
- Figure 4/
- Figure 4/4E-F/
- Figure 4/4E-F/Luciferase assay Dredd mutations.xlsx
- Figure 4/4E-F/Thumbs.db
- Figure 4/4B-C/
- Figure 4/4B-C/Luciferase Assay Fadd mutations.xlsx
- Figure 4/4D/
- Figure 4/4D/Annotation.ai
- Figure 4/4D/western blot V5.tif
- Figure 4/4D/Annotation.pdf
- Figure 4/4D/Repeat B/
- Figure 4/4D/Repeat B/western blot HA (left 6 lanes).tif
- Figure 4/4D/Repeat B/wetsern blot V5`(left 6 lanes).tif
- Figure 4/4D/western blot HA.tif
- Figure 4/4D/Repeat A/
- Figure 4/4D/Repeat A/western blot HA (left 6 lanes).tif
- Figure 4/4D/Repeat A/western blot V5 (left 6 lanes).tif
- Figure 4/Thumbs.db
- Figure 4/4G/
- Figure 4/4G/Annotation.ai
- Figure 4/4G/western blot V5.tif
- Figure 4/4G/Annotation.pdf
- Figure 4/4G/Repeat B/
- Figure 4/4G/Repeat B/western blot V5.tif
- Figure 4/4G/Repeat B/western blot HA.tif
- Figure 4/4G/western blot HA.tif
- Figure 4/4G/Repeat A/
- Figure 4/4G/Repeat A/western blot V5.tif
- Figure 4/4G/Repeat A/western blot HA.tif
- Figure 4/4A/
- Figure 4/4A/4A Script.txt
- Figure 4/4A/Thumbs.db
