# Supplementary material for: FADD is recruited to activated STING oligomers to initiate caspase-mediated NF-κB activation in Drosophila melanogaster
Source: EMBO J. 2026 Mar 28;45(9):2965–90. doi: 10.1038/s44318-026-00761-9 (PMC13144350; doi:10.1038/s44318-026-00761-9)
Supplement: Supplementary file 6 — Source data Fig. 4 [file 44318_2026_761_MOESM6_ESM.zip › Figure 4/4E-F/Luciferase assay Dredd mutations.xlsx]

## Sheet: Data
Repeat A
Firefly	Mock	DREDD WT	DREDD WT+PGRP	DREDD WT+cGLR1	DREDD E131A	DREDD E131A + PGRP	DREDD E131A + cGLR1	DREDD E167A	DREDD E167A + PGRP	DREDD E167A + cGLR1	DREDD E131A/E167A	DREDD E131A/E167A + PGRP	DREDD E131A/E167A + cGLR1
IMD reporter	207700	214500	444000		7202000	456900		7152000	189200		299800	248500
	197500	219100	420100		8329000	420900		7835000	192400		302700	260400
	225300	263500	486800		7800000	464200		6600000	174300		319600	258900
STING reporter	472600	541300		4439000	8496000		3376000	10320000		511800	1824000		501500
	501200	585100		3901000	9415000		3429000	9782000		601000	1929000		577600
	510500	637000		4801000	8522000		3883000	9718000		598800	1763000		503500
Renilla	Mock	DREDD WT	DREDD WT+PGRP	DREDD WT+cGLR1	DREDD E131A	DREDD E131A + PGRP	DREDD E131A + cGLR1	DREDD E167A	DREDD E167A + PGRP	DREDD E167A + cGLR1	DREDD E131A/E167A	DREDD E131A/E167A + PGRP	DREDD E131A/E167A + cGLR1
IMD reporter	801400	747700	896000		740500	907100		899300	795800		820700	777700
	739700	737800	907300		821800	816300		833900	773700		819300	778500
	833400	708600	963900		844100	797300		780900	699200		789900	846400
STING reporter	1244000	959600		1322000	981000		1032000	1105000		1169000	1246000		1515000
	1308000	1025000		1186000	1012000		1065000	1063000		1369000	1241000		1707000
	1211000	1148000		1388000	928700		1143000	1128000		1313000	1169000		1780000
Firefly/Renilla	Mock	DREDD WT	DREDD WT+PGRP	DREDD WT+cGLR1	DREDD E131A	DREDD E131A + PGRP	DREDD E131A + cGLR1	DREDD E167A	DREDD E167A + PGRP	DREDD E167A + cGLR1	DREDD E131A/E167A	DREDD E131A/E167A + PGRP	DREDD E131A/E167A + cGLR1
IMD reporter	0.259171	0.28688	0.495536		9.72586	0.503693		7.95285	0.237748		0.365298	0.319532
	0.267	0.296964	0.463022		10.1351	0.515619		9.39561	0.248675		0.369462	0.334489
	0.270338	0.37186	0.505032		9.24061	0.582215		8.45179	0.249285		0.404608	0.305884
STING reporter	0.379904	0.564089		3.35779	8.66055		3.27132	9.33937		0.43781	1.46388		0.331023
	0.38318	0.570829		3.28921	9.30336		3.21972	9.20226		0.439007	1.55439		0.338371
	0.421552	0.554878		3.45893	9.17627		3.3972	8.61525		0.456055	1.50813		0.282865
Repeat B
Firefly	Mock	DREDD WT	DREDD WT+PGRP	DREDD WT+cGLR1	DREDD E131A	DREDD E131A + PGRP	DREDD E131A + cGLR1	DREDD E167A	DREDD E167A + PGRP	DREDD E167A + cGLR1	DREDD E131A/E167A	DREDD E131A/E167A + PGRP	DREDD E131A/E167A + cGLR1
IMD reporter	119000	143000	434800		11190000	505300		8540000	213500		168100	256300
	126600	134400	487600		12070000	574600		8366000	219100		183900	266300
	120000	155200	454600		10910000	573700		9199000	220700		182200	263000
STING reporter	568700	343000		5751000	14050000		3835000	15010000		803700	2488000		381200
	577200	329300		5682000	15250000		3668000	15340000		898300	2531000		416100
	577400	418900		6775000	17560000		3959000	14330000		731900	2611000		365100
Renilla	Mock	DREDD WT	DREDD WT+PGRP	DREDD WT+cGLR1	DREDD E131A	DREDD E131A + PGRP	DREDD E131A + cGLR1	DREDD E167A	DREDD E167A + PGRP	DREDD E167A + cGLR1	DREDD E131A/E167A	DREDD E131A/E167A + PGRP	DREDD E131A/E167A + cGLR1
IMD reporter	482100	520100	968400		787400	1162000		650000	1268000		739100	1337000
	542700	605100	1022000		825000	1198000		631300	1138000		743000	1294000
	477900	577800	970100		768600	1270000		690500	1165000		783500	1237000
STING reporter	2549000	921300		2264000	1824000		1240000	2009000		2210000	1851000		1082000
	2242000	897500		2349000	1925000		1119000	2084000		2407000	1748000		1158000
	2237000	1110000		2682000	2205000		1244000	1897000		1834000	1733000		1096000
Firefly/Renilla	Mock	DREDD WT	DREDD WT+PGRP	DREDD WT+cGLR1	DREDD E131A	DREDD E131A + PGRP	DREDD E131A + cGLR1	DREDD E167A	DREDD E167A + PGRP	DREDD E167A + cGLR1	DREDD E131A/E167A	DREDD E131A/E167A + PGRP	DREDD E131A/E167A + cGLR1
IMD reporter	0.246837	0.274947	0.448988		14.2113	0.434854		13.1385	0.168375		0.227439	0.227439
	0.233278	0.222112	0.477104		14.6303	0.479633		13.252	0.192531		0.24751	0.24751
	0.251099	0.268605	0.468611		14.1946	0.451732		13.3222	0.189442		0.232546	0.232546
STING reporter	0.223107	0.3723		2.54019	7.70285		3.09274	7.47138		0.363665	1.34414		0.352311
	0.257449	0.366908		2.4189	7.92208		3.27793	7.36084		0.373203	1.44794		0.359326
	0.258114	0.377387		2.5261	7.96372		3.18248	7.55403		0.399073	1.50664		0.33312
Repeat C
Firefly	Mock	DREDD WT	DREDD WT+PGRP	DREDD WT+cGLR1	DREDD E131A	DREDD E131A + PGRP	DREDD E131A + cGLR1	DREDD E167A	DREDD E167A + PGRP	DREDD E167A + cGLR1	DREDD E131A/E167A	DREDD E131A/E167A + PGRP	DREDD E131A/E167A + cGLR1
IMD reporter	93850	177500	412500		7171000	196400		7311000	245700		199200	164800
	153000	160400	295700		7492000	256800		5366000	246500		195100	179800
	184700	186400	421000		5926000	279900		7705000	257000		220900	179400
STING reporter	273600	267000		1403000	3484000		1547000	5531000		224200	418300		368700
	253300	236300		1214000	3782000		1467000	5524000		242500	434200		433600
	299400	285900		1387000	3425000		1572000	5726000		241800	452800		385700
Renilla	Mock	DREDD WT	DREDD WT+PGRP	DREDD WT+cGLR1	DREDD E131A	DREDD E131A + PGRP	DREDD E131A + cGLR1	DREDD E167A	DREDD E167A + PGRP	DREDD E167A + cGLR1	DREDD E131A/E167A	DREDD E131A/E167A + PGRP	DREDD E131A/E167A + cGLR1
IMD reporter	263100	357900	612500		468500	264100		456600	606600		377700	493800
	459300	305900	515900		460100	300800		451400	665700		376400	475100
	492300	396700	587200		437100	268000		438900	685500		445800	559600
STING reporter	707500	566600		520400	371000		588800	578300		437400	343200		848000
	650200	520500		486700	417900		528100	580000		433000	376800		1083000
	724300	539600		529800	375300		594900	602700		449800	398100		1008000
Firefly/Renilla	Mock	DREDD WT	DREDD WT+PGRP	DREDD WT+cGLR1	DREDD E131A	DREDD E131A + PGRP	DREDD E131A + cGLR1	DREDD E167A	DREDD E167A + PGRP	DREDD E167A + cGLR1	DREDD E131A/E167A	DREDD E131A/E167A + PGRP	DREDD E131A/E167A + cGLR1
IMD reporter	0.356708	0.495949	0.673469		15.3063	0.743658		16.0118	0.405045		0.527403	0.333738
	0.333116	0.524354	0.573173		16.2834	0.853723		11.8875	0.370287		0.518332	0.378447
	0.375178	0.469876	0.716962		13.5575	1.0444		17.5553	0.374909		0.495514	0.320586
STING reporter	0.386714	0.471232		2.696	9.39084		2.62738	9.56424		0.512574	1.21882		0.434788
	0.389572	0.453987		2.49435	9.05001		2.77788	9.52414		0.560046	1.15234		0.400369
	0.413365	0.529837		2.61797	9.12603		2.64246	9.50058		0.537572	1.1374		0.382639

## Sheet: Ark1
Raw luciferase measurements from the three replicates (A, B and C) including firefly luciferase, renilla luciferase and normalized (firefly/renilla) luciferase measurements.
