# Supplementary material for: FADD is recruited to activated STING oligomers to initiate caspase-mediated NF-κB activation in Drosophila melanogaster
Source: EMBO J. 2026 Mar 28;45(9):2965–90. doi: 10.1038/s44318-026-00761-9 (PMC13144350; doi:10.1038/s44318-026-00761-9)
Supplement: Supplementary file 6 — Source data Fig. 4 [file 44318_2026_761_MOESM6_ESM.zip › Figure 4/4B-C/Luciferase Assay Fadd mutations.xlsx]

## Sheet: Data
Repeat A
Firefly	Mock	PGRP	cGLR1	Fadd WT	PGRP+Fadd WT	cGLR1+Fadd WT	Fadd R39A+R40A	PGRP+Fadd R39A+R40A	cGLR1+Fadd R39A+R40A
IMD reprter	107700	130400		266400	3021000		145400	123900
	103700	142800		298300	3289000		147100	142200
	99510	149500		253300	2776000		141600	142100
STING reporter	260000		261700	1631000		3861000	267200		297400
	258200		285200	1650000		3799000	259700		305600
	276100		287000	1603000		3677000	249100		296500
Renilla	Mock	PGRP	cGLR1	Fadd WT	PGRP+Fadd WT	cGLR1+Fadd WT	Fadd R39A+R40A	PGRP+Fadd R39A+R40A	cGLR1+Fadd R39A+R40A
IMD reprter	414100	547100		551900	601600		732100	521300
	400200	552100		626400	663200		711000	601400
	389000	626200		582000	586200		689500	585700
STING reporter	804700		649800	758800		595900	809500		818400
	840700		668000	761400		589800	805300		838900
	838000		688300	756000		571700	767100		905500
Firefly/Renilla	Mock	PGRP	cGLR1	Fadd WT	PGRP+Fadd WT	cGLR1+Fadd WT	Fadd R39A+R40A	PGRP+Fadd R39A+R40A	cGLR1+Fadd R39A+R40A
IMD reprter	0.260082	0.238348		0.482696	5.02161		0.198607	0.237675
	0.25912	0.258649		0.476213	4.95929		0.206892	0.236448
	0.25581	0.238742		0.435223	4.73559		0.205366	0.242616
STING reporter	0.323102		0.402739	2.14945		6.47928	0.33008		0.363392
	0.307125		0.426946	2.16706		6.44117	0.322489		0.364287
	0.329475		0.416969	2.12037		6.43169	0.32473		0.327443
Repeat B
Firefly	Mock	PGRP	cGLR1	Fadd WT	PGRP+Fadd WT	cGLR1+Fadd WT	Fadd R39A+R40A	PGRP+Fadd R39A+R40A	cGLR1+Fadd R39A+R40A
IMD reprter	73470	122400		161400	2431000		172300	137500
	66810	149400		190900	2971000		170200	131200
	71950	151000		205800	2907000		205200	164400
STING reporter	301400		480700	2673000		5672000	479200		401400
	325100		458900	3078000		7463000	304700		483400
	415300		500100	2905000		7323000	463800		467400
Renilla	Mock	PGRP	cGLR1	Fadd WT	PGRP+Fadd WT	cGLR1+Fadd WT	Fadd R39A+R40A	PGRP+Fadd R39A+R40A	cGLR1+Fadd R39A+R40A
IMD reprter	344300	417500		467200	588500		576900	406300
	346700	527300		501500	656500		569000	398700
	348400	474100		518700	670400		629100	436600
STING reporter	801500		890400	871800		812100	1007000		869100
	823200		858500	931800		995000	772600		911300
	938600		897700	887800		992800	900400		882200
Firefly/Renilla	Mock	PGRP	cGLR1	Fadd WT	PGRP+Fadd WT	cGLR1+Fadd WT	Fadd R39A+R40A	PGRP+Fadd R39A+R40A	cGLR1+Fadd R39A+R40A
IMD reprter	0.213389	0.293174		0.345462	4.13084		0.298665	0.33842
	0.192703	0.28333		0.380658	4.52551		0.299121	0.329069
	0.206515	0.318498		0.396761	4.33622		0.32618	0.376546
STING reporter	0.376045		0.53987	3.06607		6.98436	0.475869		0.461857
	0.394922		0.534537	3.30328		7.5005	0.394383		0.530451
	0.442468		0.55709	3.27213		7.37611	0.515104		0.529812
Repeat C
Firefly	Mock	PGRP	cGLR1	Fadd WT	PGRP+Fadd WT	cGLR1+Fadd WT	Fadd R39A+R40A	PGRP+Fadd R39A+R40A	cGLR1+Fadd R39A+R40A
IMD reprter	98910	89520		94720	685600		58320	53520
	84700	75290		95690	590000		58270	47070
	97860	96100		93990	665900		56990	53430
STING reporter	154000		90630	486900		1447000	92110		137300
	132900		180200	782800		1683000	62610		132300
	174300		140000	449300		1376000	87320		153700
Renilla	Mock	PGRP	cGLR1	Fadd WT	PGRP+Fadd WT	cGLR1+Fadd WT	Fadd R39A+R40A	PGRP+Fadd R39A+R40A	cGLR1+Fadd R39A+R40A
IMD reprter	329500	169900		301200	246400		282800	215200
	274800	165000		282600	280000		306800	216800
	333200	193100		282200	232600		274400	207200
STING reporter	560300		355000	558500		403800	478700		709400
	497400		512200	619700		475600	387400		725100
	580600		469100	510700		459100	461900		671700
Firefly/Renilla	Mock	PGRP	cGLR1	Fadd WT	PGRP+Fadd WT	cGLR1+Fadd WT	Fadd R39A+R40A	PGRP+Fadd R39A+R40A	cGLR1+Fadd R39A+R40A
IMD reprter	0.300182	0.526898		0.314475	2.78247		0.206223	0.248699
	0.308224	0.456303		0.338606	2.10714		0.189928	0.217113
	0.293697	0.49767		0.333062	2.86285		0.20769	0.257867
STING reporter	0.274853		0.255296	0.871799		3.58346	0.192417		0.193544
	0.267189		0.351816	1.26319		3.53869	0.161616		0.182458
	0.300207		0.298444	0.879773		2.99717	0.189045		0.228822

## Sheet: Description
Raw luciferase measurements from the three replicates (A, B and C) including firefly luciferase, renilla luciferase and normalized (firefly/renilla) luciferase measurements.
