# Supplementary material for: FADD is recruited to activated STING oligomers to initiate caspase-mediated NF-κB activation in Drosophila melanogaster
Source: EMBO J. 2026 Mar 28;45(9):2965–90. doi: 10.1038/s44318-026-00761-9 (PMC13144350; doi:10.1038/s44318-026-00761-9)
Supplement: Supplementary file 6 — Source data Fig. 4 [file 44318_2026_761_MOESM6_ESM.zip › Figure 4/4A/4A Script.txt]

Set transparency, 0.7
Ray trace colour, smudge

Fig 4a.1

set_view (\
    -0.999237239,   -0.009732885,   -0.037584405,\
    -0.004216751,    0.989511549,   -0.144323602,\
     0.038593240,   -0.144057304,   -0.988811135,\
     0.000104653,   -0.000122651, -188.851852417,\
    -0.089945078,  -21.444299698,   -4.594586849,\
    23.831663132,  353.914550781,  -20.000000000 )

Fig. 4a.2

Set transparency, 0.8

set_view (\
    -0.999237239,   -0.009732885,   -0.037584405,\
    -0.004216751,    0.989511549,   -0.144323602,\
     0.038593240,   -0.144057304,   -0.988811135,\
     0.000067681,    0.000377480,  -56.948398590,\
    -5.205782890,  -21.222864151,   -4.422633171,\
  -108.081520081,  222.001388550,  -20.000000000 )
