# Supplementary material for: FADD is recruited to activated STING oligomers to initiate caspase-mediated NF-κB activation in Drosophila melanogaster
Source: EMBO J. 2026 Mar 28;45(9):2965–90. doi: 10.1038/s44318-026-00761-9 (PMC13144350; doi:10.1038/s44318-026-00761-9)
Supplement: Supplementary file 7 — Source data Fig. 5 [file 44318_2026_761_MOESM7_ESM.zip]

Archive with 36 entries (25 files):
- Figure 5/
- Figure 5/5D/
- Figure 5/5D/Luciferase assay Fadd mutations.xlsx
- Figure 5/5C/
- Figure 5/5C/Annotation.ai
- Figure 5/5C/western blot V5.tif
- Figure 5/5C/Annotation.pdf
- Figure 5/5C/Thumbs.db
- Figure 5/5C/Repeat B/
- Figure 5/5C/Repeat B/western blot V5.tif
- Figure 5/5C/Repeat B/Thumbs.db
- Figure 5/5C/Repeat B/western blot HA.tif
- Figure 5/5C/western blot HA.tif
- Figure 5/5C/Repeat A/
- Figure 5/5C/Repeat A/western blot V5.tif
- Figure 5/5C/Repeat A/Thumbs.db
- Figure 5/5C/Repeat A/western blot HA.tif
- Figure 5/5A/
- Figure 5/5A/5A Script.txt
- Figure 5/5A/Thumbs.db
- Figure 5/Thumbs.db
- Figure 5/5E/
- Figure 5/5E/Annotations.ai
- Figure 5/5E/western blot V5.tif
- Figure 5/5E/Repeat B/
- Figure 5/5E/Repeat B/western blot HA (right 8 lanes).tif
- Figure 5/5E/Repeat B/western blot V5 (right 8 lanes).tif
- Figure 5/5E/Annotations.pdf
- Figure 5/5E/western blot HA.tif
- Figure 5/5E/Repeat A/
- Figure 5/5E/Repeat A/western blot HA (right 8 lanes).tif
- Figure 5/5E/Repeat A/western blot V5 (right 8 lanes).tif
- Figure 5/5F/
- Figure 5/5F/Luciferase assay Fadd mutations.xlsx
- Figure 5/5B/
- Figure 5/5B/Luciferase assay Imd mutations.xlsx
