# Supplementary material for: FADD is recruited to activated STING oligomers to initiate caspase-mediated NF-κB activation in Drosophila melanogaster
Source: EMBO J. 2026 Mar 28;45(9):2965–90. doi: 10.1038/s44318-026-00761-9 (PMC13144350; doi:10.1038/s44318-026-00761-9)
Supplement: Supplementary file 7 — Source data Fig. 5 [file 44318_2026_761_MOESM7_ESM.zip › Figure 5/5D/Luciferase assay Fadd mutations.xlsx]

## Sheet: Ark1
Repeat A
Firefly	Mock	PGRP	IMD WT	IMD WT+PGRP	IMD R171A	IMD R171A+PGRP	IMD E177A	IMD E177A+PGRP
	107700	130400	266400	3021000	123400	143000	145300	755800
	103700	142800	298300	3289000	129300	153400	146600	731900
	99510	149500	253300	2776000	132100	161300	162100	831200
Renilla	Mock	PGRP	IMD WT	IMD WT+PGRP	IMD R171A	IMD R171A+PGRP	IMD E177A	IMD E177A+PGRP
	414100	547100	551900	601600	519600	509900	575800	716400
	400200	552100	626400	663200	570600	592300	600800	781900
	389000	626200	582000	586200	557700	533700	635700	749400
Firefly/Renilla	Mock	PGRP	IMD WT	IMD WT+PGRP	IMD R171A	IMD R171A+PGRP	IMD E177A	IMD E177A+PGRP
	0.260082	0.238348	0.482696	5.02161	0.23749	0.280447	0.252345	1.055
	0.25912	0.258649	0.476213	4.95929	0.226604	0.25899	0.244008	0.936053
	0.25581	0.238742	0.435223	4.73559	0.236866	0.30223	0.254994	1.10915
Repeat B
Firefly	Mock	PGRP	IMD WT	IMD WT+PGRP	IMD R171A	IMD R171A+PGRP	IMD E177A	IMD E177A+PGRP
	73470	122400	161400	2431000	92480	154600	152000	403400
	66810	149400	190900	2971000	94330	141300	180500	550300
	71950	151000	205800	2907000	78930	176500	208200	557000
Renilla	Mock	PGRP	IMD WT	IMD WT+PGRP	IMD R171A	IMD R171A+PGRP	IMD E177A	IMD E177A+PGRP
	344300	417500	467200	588500	393900	451600	545000	443800
	346700	527300	501500	656500	374000	416800	582900	467400
	348400	474100	518700	670400	324500	511000	654000	504900
Firefly/Renilla	Mock	PGRP	IMD WT	IMD WT+PGRP	IMD R171A	IMD R171A+PGRP	IMD E177A	IMD E177A+PGRP
	0.213389	0.293174	0.345462	4.13084	0.23478	0.342338	0.278899	0.908968
	0.192703	0.28333	0.380658	4.52551	0.252219	0.339012	0.309659	1.17736
	0.206515	0.318498	0.396761	4.33622	0.243236	0.345401	0.318349	1.10319
Repeat C
Firefly	Mock	PGRP	IMD WT	IMD WT+PGRP	IMD R171A	IMD R171A+PGRP	IMD E177A	IMD E177A+PGRP
	98910	89520	94720	685600	45510	55710	54090	118100
	84700	75290	95690	590000	39080	65830	45650	136700
	97860	96100	93990	665900	82080	53390	42530	119700
Renilla	Mock	PGRP	IMD WT	IMD WT+PGRP	IMD R171A	IMD R171A+PGRP	IMD E177A	IMD E177A+PGRP
	329500	169900	301200	246400	233900	278300	347200	242700
	274800	165000	282600	280000	246200	271800	333700	295900
	333200	193100	282200	232600	279600	265600	292500	261400
Firefly/Renilla	Mock	PGRP	IMD WT	IMD WT+PGRP	IMD R171A	IMD R171A+PGRP	IMD E177A	IMD E177A+PGRP
	0.300182	0.526898	0.314475	2.78247	0.19457	0.20018	0.155789	0.486609
	0.308224	0.456303	0.338606	2.10714	0.158733	0.2422	0.1368	0.46198
	0.293697	0.49767	0.333062	2.86285	0.293562	0.201017	0.145402	0.457919

## Sheet: Description
Raw luciferase measurements from the three replicates (A, B and C) including firefly luciferase, renilla luciferase and normalized (firefly/renilla) luciferase measurements.
