# Supplementary material for: FADD is recruited to activated STING oligomers to initiate caspase-mediated NF-κB activation in Drosophila melanogaster
Source: EMBO J. 2026 Mar 28;45(9):2965–90. doi: 10.1038/s44318-026-00761-9 (PMC13144350; doi:10.1038/s44318-026-00761-9)
Supplement: Supplementary file 7 — Source data Fig. 5 [file 44318_2026_761_MOESM7_ESM.zip › Figure 5/5A/5A Script.txt]

Set transparency, 0.7
Ray trace colour, gray50


Fig 5a.1

set_view (\
    -0.452731907,    0.636867404,    0.624040663,\
    -0.869860947,   -0.469190240,   -0.152242437,\
     0.195832059,   -0.611752450,    0.766411543,\
     0.000207737,    0.000071840, -163.961990356,\
     4.151811600,   14.099111557,    0.345661163,\
   135.400222778,  192.503921509,  -20.000000000 )

Fig 5a.2

Set transparency, 0.9

set_view (\
    -0.452731907,    0.636867404,    0.624040663,\
    -0.869860947,   -0.469190240,   -0.152242437,\
     0.195832059,   -0.611752450,    0.766411543,\
     0.000301812,    0.000172332,  -58.105895996,\
     0.527746081,   13.955776215,    3.267909765,\
    29.544055939,   86.647773743,  -20.000000000 )
