# Supplementary material for: FADD is recruited to activated STING oligomers to initiate caspase-mediated NF-κB activation in Drosophila melanogaster
Source: EMBO J. 2026 Mar 28;45(9):2965–90. doi: 10.1038/s44318-026-00761-9 (PMC13144350; doi:10.1038/s44318-026-00761-9)
Supplement: Supplementary file 7 — Source data Fig. 5 [file 44318_2026_761_MOESM7_ESM.zip › Figure 5/5F/Luciferase assay Fadd mutations.xlsx]

## Sheet: Data
Repeat A
Firefly	Mock	cGLR1	IMD WT	IMD WTcGLR1	IMD R171A	IMD R171A+cGLR1	IMD E177A	IMD E177A+cGLR1
	260000	261700	1631000	3861000	2320000	4729000	536500	5453000
	258200	285200	1650000	3799000	2569000	5303000	562500	6168000
	276100	287000	1603000	3677000	2517000	4829000	547000	5525000
Renilla	Mock	cGLR1	IMD WT	IMD WTcGLR1	IMD R171A	IMD R171A+cGLR1	IMD E177A	IMD E177A+cGLR1
	804700	649800	758800	595900	1075000	842300	962000	835900
	840700	668000	761400	589800	1211000	890100	997100	968600
	838000	688300	756000	571700	1045000	827900	935700	863700
Firefly/Renilla	Mock	cGLR1	IMD WT	IMD WTcGLR1	IMD R171A	IMD R171A+cGLR1	IMD E177A	IMD E177A+cGLR1
	0.323102	0.402739	2.14945	6.47928	2.15814	5.61439	0.557692	6.52351
	0.307125	0.426946	2.16706	6.44117	2.12139	5.95776	0.564136	6.36795
	0.329475	0.416969	2.12037	6.43169	2.40861	5.83283	0.584589	6.3969
Repeat B
Firefly	Mock	cGLR1	IMD WT	IMD WTcGLR1	IMD R171A	IMD R171A+cGLR1	IMD E177A	IMD E177A+cGLR1
	301400	480700	2673000	5672000	2667000	7749000	1377000	9912000
	325100	458900	3078000	7463000	3505000	7641000	1275000	10670000
	415300	500100	2905000	7323000	3382000	7612000	1355000	10670000
Renilla	Mock	cGLR1	IMD WT	IMD WTcGLR1	IMD R171A	IMD R171A+cGLR1	IMD E177A	IMD E177A+cGLR1
	801500	890400	871800	812100	1150000	992800	1411000	1018000
	823200	858500	931800	995000	1369000	1008000	1416000	1068000
	938600	897700	887800	992800	1269000	1010000	1470000	1042000
Firefly/Renilla	Mock	cGLR1	IMD WT	IMD WTcGLR1	IMD R171A	IMD R171A+cGLR1	IMD E177A	IMD E177A+cGLR1
	0.376045	0.53987	3.06607	6.98436	2.31913	7.8052	0.975904	9.73674
	0.394922	0.534537	3.30328	7.5005	2.56026	7.58036	0.900424	9.99064
	0.442468	0.55709	3.27213	7.37611	2.66509	7.53663	0.921769	10.2399
Repeat C
Firefly	Mock	cGLR1	IMD WT	IMD WTcGLR1	IMD R171A	IMD R171A+cGLR1	IMD E177A	IMD E177A+cGLR1
	154000	90630	486900	1447000	525300	1343000	221500	2130000
	132900	180200	782800	1683000	652900	1448000	247300	2381000
	174300	140000	449300	1376000	661900	1989000	261400	2095000
Renilla	Mock	cGLR1	IMD WT	IMD WTcGLR1	IMD R171A	IMD R171A+cGLR1	IMD E177A	IMD E177A+cGLR1
	560300	355000	558500	403800	587700	415400	528300	435900
	497400	512200	619700	475600	591000	400800	632700	502500
	580600	469100	510700	459100	546900	437700	616000	497700
Firefly/Renilla	Mock	cGLR1	IMD WT	IMD WTcGLR1	IMD R171A	IMD R171A+cGLR1	IMD E177A	IMD E177A+cGLR1
	0.274853	0.255296	0.871799	3.58346	0.893823	3.23303	0.419269	4.88644
	0.267189	0.351816	1.26319	3.53869	1.10474	3.61277	0.390865	4.73831
	0.300207	0.298444	0.879773	2.99717	1.21028	4.54421	0.424351	4.20936

## Sheet: Description
Raw luciferase measurements from the three replicates (A, B and C) including firefly luciferase, renilla luciferase and normalized (firefly/renilla) luciferase measurements.
