# Supplementary material for: FADD is recruited to activated STING oligomers to initiate caspase-mediated NF-κB activation in Drosophila melanogaster
Source: EMBO J. 2026 Mar 28;45(9):2965–90. doi: 10.1038/s44318-026-00761-9 (PMC13144350; doi:10.1038/s44318-026-00761-9)
Supplement: Supplementary file 7 — Source data Fig. 5 [file 44318_2026_761_MOESM7_ESM.zip › Figure 5/5B/Luciferase assay Imd mutations.xlsx]

## Sheet: Data
Repeat A
	Mock	PGRP	IMD WT	IMD WT+PGRP	IMD E220A	IMD E220A+PGRP	IMD Y223A	IMD Y223A+PGRP
Firefly	32880	47070	38800	387000	20880	51910	2958	-1095
	28710	38330	29600	544400	11190	39060	623.4	929
	23380	33960	34080	392400	15430	39820	3321	8703
	Mock	PGRP	IMD WT	IMD WT+PGRP	IMD E220A	IMD E220A+PGRP	IMD Y223A	IMD Y223A+PGRP
Renilla	167500	231200	186700	198200	238600	257900	336000	101400
	185300	203700	190800	225300	188500	218200	287900	94540
	167900	195000	232600	211200	233200	221600	290900	81590
	Mock	PGRP	IMD WT	IMD WT+PGRP	IMD E220A	IMD E220A+PGRP	IMD Y223A	IMD Y223A+PGRP
Firefly/Renilla	0.196299	0.20359	0.20782	1.95257	0.0875105	0.20128	0.00880357	-0.0107988
	0.154938	0.188169	0.155136	2.41633	0.0593634	0.17901	0.00216534	0.00982653
	0.13925	0.174154	0.146518	1.85795	0.0661664	0.179693	0.0114163	0.106667
Repeat B
	Mock	PGRP	IMD WT	IMD WT+PGRP	IMD E220A	IMD E220A+PGRP	IMD Y223A	IMD Y223A+PGRP
Firefly	28690	48570	68480	341800	27360	47470	28740	41420
	29590	53420	53530	385000	28820	38720	32100	46880
	31240	55500	62210	370000	27190	41210	30840	44300
	Mock	PGRP	IMD WT	IMD WT+PGRP	IMD E220A	IMD E220A+PGRP	IMD Y223A	IMD Y223A+PGRP
Renilla	130600	177300	171400	118300	131800	141100	148900	130600
	141600	171100	154200	119600	131500	127900	147900	132900
	129200	163900	158600	122600	118400	126000	145300	130400
	Mock	PGRP	IMD WT	IMD WT+PGRP	IMD E220A	IMD E220A+PGRP	IMD Y223A	IMD Y223A+PGRP
Firefly/Renilla	0.219678	0.273942	0.399533	2.88926	0.207587	0.336428	0.193015	0.317152
	0.208969	0.312215	0.347147	3.21906	0.219163	0.302737	0.217039	0.352746
	0.241796	0.338621	0.392245	3.01794	0.229645	0.327063	0.212251	0.339724
Repeat C
	Mock	PGRP	IMD WT	IMD WT+PGRP	IMD E220A	IMD E220A+PGRP	IMD Y223A	IMD Y223A+PGRP
Firefly	86340	93820	164100	716500	118300	117000	103100	124400
	84680	97300	147900	799500	120400	117600	103200	125800
	78030	100500	162100	732000	128500	120000	106700	127000
	Mock	PGRP	IMD WT	IMD WT+PGRP	IMD E220A	IMD E220A+PGRP	IMD Y223A	IMD Y223A+PGRP
Renilla	221300	208600	366500	257200	253100	287000	259800	257000
	232100	190700	326200	245200	264600	286400	241000	260600
	208000	215900	356900	240800	283100	264300	235800	261900
	Mock	PGRP	IMD WT	IMD WT+PGRP	IMD E220A	IMD E220A+PGRP	IMD Y223A	IMD Y223A+PGRP
Firefly/Renilla	0.390149	0.44976	0.447749	2.78577	0.467404	0.407666	0.396844	0.484047
	0.364843	0.510225	0.453403	3.2606	0.455026	0.410615	0.428216	0.482732
	0.375144	0.465493	0.454189	3.03987	0.453903	0.45403	0.452502	0.484918

## Sheet: Description
Raw luciferase measurements from the three replicates (A, B and C) including firefly luciferase, renilla luciferase and normalized (firefly/renilla) luciferase measurements.
