# Supplementary material for: FADD is recruited to activated STING oligomers to initiate caspase-mediated NF-κB activation in Drosophila melanogaster
Source: EMBO J. 2026 Mar 28;45(9):2965–90. doi: 10.1038/s44318-026-00761-9 (PMC13144350; doi:10.1038/s44318-026-00761-9)
Supplement: Supplementary file 8 — Figure Source Data all EV figs [file 44318_2026_761_MOESM8_ESM.zip]

Archive with 88 entries (72 files):
- EV Figures/
- EV Figures/EV1B/
- EV Figures/EV1B/Western blot histone H3.tif
- EV Figures/EV1B/Annotation.ai
- EV Figures/EV1B/Western blot V5.tif
- EV Figures/EV1B/Annotation.pdf
- EV Figures/EV1B/Thumbs.db
- EV Figures/EV1B/Western blot myc.tif
- EV Figures/EV1B/Repeat A/
- EV Figures/EV1B/Repeat A/Western blot histone H3.tif
- EV Figures/EV1B/Repeat A/Western blot V5.tif
- EV Figures/EV1B/Repeat A/Thumbs.db
- EV Figures/EV1B/Repeat A/Western blot myc.tif
- EV Figures/EV4C/
- EV Figures/EV4C/Western blot histone H3.tif
- EV Figures/EV4C/Annotation.ai
- EV Figures/EV4C/Annotation.pdf
- EV Figures/EV4C/Western blot myc.tif
- EV Figures/EV4C/Western blot HA.tif
- EV Figures/EV4E/
- EV Figures/EV4E/Western blot histone H3.tif
- EV Figures/EV4E/Annotation.ai
- EV Figures/EV4E/Western blot HA and myc.tif
- EV Figures/EV4E/Annotation.pdf
- EV Figures/EV5C/
- EV Figures/EV5C/Annotation.ai
- EV Figures/EV5C/Western blot V5.tif
- EV Figures/EV5C/Annotation.pdf
- EV Figures/EV5C/Thumbs.db
- EV Figures/EV5C/Western blot HA.tif
- EV Figures/EV5C/Repeat A/
- EV Figures/EV5C/Repeat A/Marker V5.tif
- EV Figures/EV5C/Repeat A/Western blot V5 (right side).tif
- EV Figures/EV5C/Repeat A/Western blot HA (right side).tif
- EV Figures/EV5C/Repeat A/Marker HA.tif
- EV Figures/EV1D/
- EV Figures/EV1D/Western blot histone H3.tif
- EV Figures/EV1D/Annotation.ai
- EV Figures/EV1D/Western blot V5.tif
- EV Figures/EV1D/Annotation.pdf
- EV Figures/EV1D/Western blot myc.tif
- EV Figures/EV5D/
- EV Figures/EV5D/Annotation.ai
- EV Figures/EV5D/Western blot V5.tif
- EV Figures/EV5D/Annotation.pdf
- EV Figures/EV5D/Western blot HA.tif
- EV Figures/EV5D/Repeat A/
- EV Figures/EV5D/Repeat A/Marker V5.tif
- EV Figures/EV5D/Repeat A/Western blot HA (left side).tif
- EV Figures/EV5D/Repeat A/Western blot V5 (left side).tif
- EV Figures/EV5D/Repeat A/Thumbs.db
- EV Figures/EV5D/Repeat A/Marker HA.tif
- EV Figures/EV5A/
- EV Figures/EV5A/Western blot histone H3.tif
- EV Figures/EV5A/Annotation.ai
- EV Figures/EV5A/Annotation.pdf
- EV Figures/EV5A/Western blot myc.tif
- EV Figures/EV5A/Western blot HA.tif
- EV Figures/EV3A/
- EV Figures/EV3A/Western blot histone H3.tif
- EV Figures/EV3A/Annotation.ai
- EV Figures/EV3A/Western blot V5.tif
- EV Figures/EV3A/Annotation.pdf
- EV Figures/EV3A/Western blot myc.tif
- EV Figures/EV3A/Western blot HA.tif
- EV Figures/EV3A/Repeat A/
- EV Figures/EV3A/Repeat A/Western blot histone H3.tif
- EV Figures/EV3A/Repeat A/Western blot V5.tif
- EV Figures/EV3A/Repeat A/Thumbs.db
- EV Figures/EV3A/Repeat A/Western blot myc.tif
- EV Figures/EV3A/Repeat A/Western blot HA.tif
- EV Figures/EV4A/
- EV Figures/EV4A/Western blot histone H3.tif
- EV Figures/EV4A/Annotation.ai
- EV Figures/EV4A/Annotation.pdf
- EV Figures/EV4A/Western blot myc.tif
- EV Figures/EV4A/Western blot HA.tif
- EV Figures/EV4B/
- EV Figures/EV4B/Annotation.ai
- EV Figures/EV4B/Western blot V5.tif
- EV Figures/EV4B/Annotation.pdf
- EV Figures/EV4B/Western blot actin.tif
- EV Figures/EV4D/
- EV Figures/EV4D/Western blot histone H3.tif
- EV Figures/EV4D/Annotation.ai
- EV Figures/EV4D/Annotation.pdf
- EV Figures/EV4D/Western blot myc.tif
- EV Figures/EV4D/Western blot HA.tif
